# Supplementary material for: Overexpressing BrWRKY22 Delays Flowering and Leaf Senescence via Inhibition of GA Biosynthesis in Brassica rapa
Source: Plants (Basel). 2025 May 29;14(11):1658. doi: 10.3390/plants14111658 (PMC12157233; doi:10.3390/plants14111658)
Supplement: Supplementary file 1 [file plants-14-01658-s001.zip]

Archive with 1 entries (1 files):
- plants-3632624-supplementary.pdf
